# Supplementary material for: In Vivo Induction of Leukemia-Specific Adaptive and Innate Immune Cells by Treatment of AML-Diseased Rats and Therapy-Refractory AML Patients with Blast Modulating Response Modifiers
Source: Int J Mol Sci. 2024 Dec 16;25(24):13469. doi: 10.3390/ijms252413469 (PMC11679655; doi:10.3390/ijms252413469)
Supplement: Supplementary file 1 [file ijms-25-13469-s001.zip]

Archive with 1 entries (1 files):
- ijms-3212139-supplementary.pdf
